# Supplementary material for: Influence of 1,2,4-Tri-tert-butylcyclopentadienyl Ligand on the Reactivity of the Thorium Bipyridyl Metallocene [η5-1,2,4-(Me3C)3C5H2]2Th(bipy)]
Source: Inorg Chem. 2024 Oct 3;63(41):19188–212. doi: 10.1021/acs.inorgchem.4c02782 (PMC11483809; doi:10.1021/acs.inorgchem.4c02782)
Supplement: Supplementary file 2 — ic4c02782_si_002.xyz [file ic4c02782_si_002.xyz]

113
compound 1
  6    5.079516   13.784901    8.367300 
  1    6.027343   13.565199    7.886301 
  6    5.026206   14.581316    9.469713 
  1    5.939679   14.973118    9.904981 
  6    3.735806   14.939935    9.987400 
  1    3.652378   15.662439   10.795098 
  6    2.621970   14.363599    9.460675 
  1    1.644949   14.614404    9.861528 
  6    2.733864   13.363822    8.424370 
  6    1.711007   12.459175    8.115065 
  6    0.429777   12.455499    8.783345 
  1    0.145431   13.304097    9.397062 
  6   -0.390703   11.373640    8.706723 
  1   -1.335204   11.361411    9.244559 
  6   -0.009014   10.252966    7.895441 
  1   -0.626805    9.363724    7.828320 
  6    1.112901   10.368945    7.131842 
  1    1.373514    9.597361    6.414279 
  6    1.045469   13.675568    4.207847 
  6    2.072249   13.751925    3.187865 
  6    3.061478   14.655409    3.683160 
  1    3.917643   14.992875    3.112343 
  6    2.672944   15.207767    4.926241 
  6    1.464933   14.549399    5.262656 
  1    0.892210   14.742142    6.159355 
  6   -0.382803   13.086709    4.203252 
  6   -1.108424   13.414499    5.521726 
  1   -2.100666   12.947605    5.508583 
  1   -1.255065   14.493252    5.649340 
  1   -0.575009   13.027925    6.394548 
  6   -1.227137   13.752096    3.095084 
  1   -2.275580   13.442744    3.193796 
  1   -0.903708   13.485306    2.087644 
  1   -1.189010   14.844095    3.183186 
  6   -0.434438   11.554141    4.058111 
  1   -0.075868   11.069987    4.972429 
  1    0.151820   11.181242    3.218138 
  1   -1.471771   11.226555    3.908394 
  6    2.114248   13.395209    1.682646 
  6    1.517128   14.592095    0.904411 
  1    1.553595   14.398961   -0.175870 
  1    2.087718   15.505310    1.106022 
  1    0.476753   14.783586    1.179041 
  6    1.379076   12.118045    1.251771 
  1    1.537434   11.956705    0.178346 
  1    0.301444   12.167232    1.410532 
  1    1.758574   11.232182    1.771906 
  6    3.565840   13.233842    1.188898 
  1    4.085803   12.436395    1.726516 
  1    4.151813   14.151157    1.292857 
  1    3.562348   12.974824    0.123457 
  6    3.216903   16.506442    5.522054 
  6    2.942466   17.627198    4.494366 
  1    1.873733   17.689343    4.259526 
  1    3.483772   17.453785    3.557400 
  1    3.261697   18.598072    4.895329 
  6    4.728002   16.447581    5.782127 
  1    5.099821   17.429235    6.103039 
  1    5.281138   16.167771    4.877837 
  1    4.961645   15.729365    6.575606 
  6    2.496467   16.872477    6.824340 
  1    1.420487   17.004907    6.660077 
  1    2.890285   17.819417    7.214041 
  1    2.637856   16.110042    7.595818 
  6    4.726548   10.023195    4.686329 
  6    5.114063   10.161827    6.074326 
  6    5.930668   11.334423    6.139107 
  1    6.437130   11.659579    7.037252 
  6    6.115207   11.905595    4.861722 
  6    5.310978   11.132678    3.991821 
  1    5.274944   11.264437    2.919802 
  6    4.120078    8.851998    3.880796 
  6    5.036768    7.616023    4.003693 
  1    4.666479    6.809227    3.358252 
  1    5.092797    7.225486    5.020571 
  1    6.055508    7.863899    3.684280 
  6    2.679231    8.484881    4.272000 
  1    1.994179    9.316823    4.066227 
  1    2.582460    8.214761    5.323070 
  1    2.334408    7.629143    3.677613 
  6    4.082135    9.180528    2.375241 
  1    5.085245    9.327021    1.960709 
  1    3.487594   10.073674    2.158751 
  1    3.622991    8.344037    1.835778 
  6    5.118036    9.234294    7.313887 
  6    6.484953    8.509820    7.334538 
  1    6.553831    7.856794    8.214263 
  1    7.309639    9.229552    7.381918 
  1    6.633654    7.892696    6.442595 
  6    4.013662    8.171799    7.402859 
  1    4.151498    7.600070    8.328678 
  1    4.033352    7.451733    6.583177 
  1    3.021340    8.626681    7.452659 
  6    5.004751   10.054730    8.616028 
  1    4.070317   10.621872    8.647412 
  1    5.830785   10.759214    8.749594 
  1    5.025273    9.371947    9.474398 
  6    7.232220   12.859319    4.441950 
  6    7.668425   13.787161    5.583048 
  1    8.505558   14.415599    5.255465 
  1    8.010865   13.220714    6.456618 
  1    6.859503   14.453645    5.898671 
  6    6.848442   13.711360    3.225142 
  1    6.012309   14.380359    3.452925 
  1    6.563173   13.092154    2.368135 
  1    7.698949   14.330988    2.915584 
  6    8.441026   11.978083    4.052027 
  1    9.288523   12.603740    3.743057 
  1    8.188499   11.310069    3.220998 
  1    8.762600   11.359017    4.897042 
  7    3.976565   13.259284    7.739968 
  7    1.949319   11.455770    7.136311 
 90    3.386331   12.516874    5.607496 

113
compound 1'
 90   -2.984674   17.440348    5.754957 
 14   -5.816799   18.950549    2.744928 
 14   -5.441187   14.973083    3.164055 
 14   -6.575868   17.392097    8.197228 
 14   -2.779105   21.890046    6.222740 
 14    0.352022   20.014436    4.700041 
 14   -1.224707   17.662180    9.709357 
  7   -2.585056   15.259908    6.397893 
  7   -1.907155   16.420466    3.936612 
  6   -5.433112   17.866248    4.248713 
  6   -5.334644   16.428506    4.375966 
  6   -5.512680   16.135877    5.756815 
  1   -5.537290   15.130347    6.163795 
  6   -5.726125   17.320112    6.515940 
  6   -5.646876   18.378611    5.565621 
  1   -5.809019   19.426038    5.798275 
  6   -6.301760   20.675123    3.353963 
  1   -7.182595   20.641214    4.005120 
  1   -6.553408   21.304838    2.491400 
  1   -5.497614   21.179556    3.898457 
  6   -7.337703   18.265471    1.846959 
  1   -7.167321   17.288305    1.385319 
  1   -7.640486   18.959287    1.052376 
  1   -8.180300   18.164979    2.541035 
  6   -4.409812   19.149263    1.495794 
  1   -3.504444   19.569069    1.949739 
  1   -4.722351   19.832210    0.695841 
  1   -4.142091   18.196917    1.027134 
  6   -7.274046   14.486891    3.081673 
  1   -7.654631   14.236211    4.078977 
  1   -7.413516   13.608024    2.439491 
  1   -7.897193   15.295905    2.685032 
  6   -4.837791   15.284055    1.398832 
  1   -5.271412   16.175896    0.937280 
  1   -5.130227   14.424130    0.782368 
  1   -3.747464   15.365923    1.350141 
  6   -4.481391   13.495591    3.845351 
  1   -3.414171   13.719862    3.940513 
  1   -4.593682   12.639652    3.167830 
  1   -4.843784   13.183748    4.831293 
  6   -8.418245   17.670027    7.856780 
  1   -8.584479   18.619559    7.334637 
  1   -8.991800   17.696073    8.791697 
  1   -8.829627   16.870431    7.230160 
  6   -6.369849   15.747886    9.105480 
  1   -6.780973   14.916583    8.520601 
  1   -6.910938   15.774916   10.059315 
  1   -5.321728   15.521107    9.327219 
  6   -5.970571   18.819991    9.276169 
  1   -4.932413   18.690635    9.598329 
  1   -6.591333   18.896158   10.177599 
  1   -6.043091   19.776710    8.746279 
  6   -2.097464   20.152118    6.519855 
  6   -0.921010   19.482535    5.998764 
  6   -0.616202   18.434514    6.919091 
  1    0.238908   17.772396    6.831672 
  6   -1.537659   18.420894    8.009709 
  6   -2.450129   19.478272    7.722404 
  1   -3.268349   19.775879    8.371387 
  6   -1.756227   23.095035    7.268802 
  1   -1.855765   22.851319    8.333292 
  1   -2.108165   24.124762    7.126818 
  1   -0.691036   23.064868    7.021398 
  6   -2.757846   22.461264    4.419054 
  1   -1.744789   22.587195    4.025275 
  1   -3.260444   23.434076    4.343816 
  1   -3.288614   21.765805    3.760110 
  6   -4.557263   22.036692    6.860448 
  1   -5.287272   21.536156    6.216666 
  1   -4.832987   23.098408    6.898566 
  1   -4.666447   21.636654    7.874460 
  6    1.045859   21.731093    5.115597 
  1    0.325531   22.543667    4.983126 
  1    1.900010   21.938879    4.458090 
  1    1.407712   21.766095    6.150019 
  6   -0.286107   20.034498    2.920633 
  1   -0.513223   19.020927    2.571651 
  1    0.487779   20.443525    2.257607 
  1   -1.184084   20.647870    2.795978 
  6    1.829256   18.838005    4.795768 
  1    2.305315   18.872253    5.782900 
  1    2.581261   19.141908    4.056580 
  1    1.554238   17.800845    4.578775 
  6   -2.547463   16.446159   10.290835 
  1   -3.545905   16.897227   10.283788 
  1   -2.337973   16.132335   11.321562 
  1   -2.572320   15.548024    9.664375 
  6    0.459436   16.808794    9.700809 
  1    0.474998   15.969224    8.997360 
  1    0.689358   16.414736   10.698334 
  1    1.259297   17.505477    9.423990 
  6   -1.179906   19.104712   10.938523 
  1   -0.403833   19.830432   10.668992 
  1   -0.969337   18.746017   11.953811 
  1   -2.137714   19.637803   10.966585 
  6   -3.008432   14.296953    7.276598 
  1   -4.071300   14.317739    7.503764 
  6   -2.173535   13.415131    7.893338 
  1   -2.567643   12.678473    8.585579 
  6   -0.760985   13.558275    7.676308 
  1   -0.059342   12.974459    8.266692 
  6   -0.307404   14.430303    6.735946 
  1    0.759744   14.538893    6.566114 
  6   -1.250102   15.161308    5.915776 
  6   -0.926451   15.695230    4.656647 
  6    0.360655   15.502677    4.030369 
  1    1.177285   15.078268    4.604781 
  6    0.522178   15.745357    2.700720 
  1    1.474928   15.537752    2.220288 
  6   -0.567394   16.273115    1.935324 
  1   -0.474182   16.460201    0.870868 
  6   -1.709448   16.615514    2.597619 
  1   -2.509902   17.135636    2.080693 

192
compound 8
  6     8.198722   11.431857   10.733669  
  6     7.235744   11.421488   11.819097  
  6     6.007287   10.939258   11.262871  
  1     5.071308   10.898315   11.806210  
  6     6.136787   10.714484    9.871394  
  6     7.498324   10.959606    9.579707  
  1     7.938462   10.854351    8.597515  
  6     9.617985   12.030421   10.583297  
  6     9.584870   13.550696   10.849039  
  1     8.821807   14.035727   10.229081  
  1    10.556758   13.988989   10.589254  
  1     9.383821   13.804919   11.891399  
  6    10.117563   11.878408    9.131956  
  1    10.167252   10.831138    8.819985  
  1    11.130854   12.291745    9.062032  
  1     9.488708   12.430413    8.424496  
  6    10.684660   11.363439   11.470622  
  1    10.436287   11.383240   12.532514  
  1    11.645157   11.880637   11.348390  
  1    10.834672   10.322623   11.163806  
  6     7.184806   12.107915   13.203069  
  6     6.679431   13.554737   12.990217  
  1     7.351098   14.135597   12.353318  
  1     6.594090   14.071792   13.955029  
  1     5.691202   13.552019   12.517250  
  6     6.159797   11.420435   14.128057  
  1     5.136186   11.490094   13.748540  
  1     6.169666   11.907552   15.110192  
  1     6.393047   10.362232   14.277606  
  6     8.504882   12.160456   13.985239  
  1     9.267854   12.763460   13.492541  
  1     8.921073   11.162010   14.153876  
  1     8.325575   12.610187   14.969354  
  6     4.987334   10.613346    8.869706  
  6     4.024581    9.461328    9.187840  
  1     4.523777    8.494599    9.066734  
  1     3.166949    9.481006    8.503518  
  1     3.630327    9.533076   10.208261  
  6     4.203001   11.942127    8.955023  
  1     3.759383   12.084720    9.947170  
  1     3.391505   11.951411    8.215914  
  1     4.858086   12.797148    8.751766  
  6     5.506361   10.456557    7.435391  
  1     6.113689   11.318619    7.136306  
  1     4.659754   10.391276    6.741041  
  1     6.109532    9.551406    7.318569  
  6     8.221327    7.042370   13.489375  
  6     8.194314    6.058513   12.428309  
  6     6.838763    6.009645   11.972274  
  1     6.481946    5.338695   11.203886  
  6     6.015892    6.874850   12.725491  
  6     6.888982    7.544309   13.617643  
  1     6.568176    8.240595   14.380630  
  6     9.324665    7.482196   14.474007  
  6    10.464811    8.232786   13.761901  
  1    10.910599    7.652030   12.952509  
  1    11.259857    8.492697   14.472600  
  1    10.103973    9.176893   13.329685  
  6     8.753901    8.436663   15.540996  
  1     8.322227    9.344021   15.108664  
  1     9.560772    8.749941   16.213694  
  1     7.984264    7.949083   16.149848  
  6     9.882426    6.287489   15.273012  
  1     9.072019    5.754613   15.783603  
  1    10.579972    6.651509   16.037876  
  1    10.421664    5.568547   14.657172  
  6     9.159694    4.927974   11.997943  
  6    10.656171    5.274794   11.953925  
  1    11.067336    5.569912   12.920123  
  1    10.852012    6.071870   11.230138  
  1    11.214658    4.387746   11.630278  
  6     8.937341    3.743295   12.968742  
  1     9.187942    3.994659   14.002573  
  1     9.560427    2.891153   12.667163  
  1     7.890190    3.419729   12.948646  
  6     8.810027    4.411531   10.587133  
  1     9.532222    3.636470   10.303743  
  1     8.852766    5.211146    9.843343  
  1     7.817365    3.952437   10.540867  
  6     4.493492    6.830439   12.813640  
  6     3.891391    8.207494   13.126518  
  1     4.283935    8.619025   14.063086  
  1     2.802394    8.129934   13.232346  
  1     4.098204    8.929560   12.329424  
  6     3.864579    6.275236   11.528376  
  1     4.108682    6.885464   10.653212  
  1     2.772451    6.252547   11.624604  
  1     4.198103    5.251296   11.327796  
  6     4.136522    5.875541   13.975051  
  1     4.542177    4.873505   13.796442  
  1     3.047037    5.790433   14.079610  
  1     4.543170    6.240529   14.924947  
  6     8.763476    7.822919    8.344294  
 16     9.891564    8.117393    9.703065  
 16     7.112382    7.286342    8.762781  
 90     7.602489    8.584053   11.086364  
  6     9.152053    7.999737    7.040142  
 16     8.024204    7.704890    5.681284  
 16    10.803102    8.536296    6.621689  
  6     9.717335    4.390787    4.651363  
  6    10.680023    4.400985    3.565685  
  6    11.908648    4.883343    4.121493  
  1    12.844518    4.923941    3.577918  
  6    11.779499    5.108319    5.512976  
  6    10.418036    4.863276    5.805047  
  1     9.978133    4.968699    6.787324  
  6     8.298150    3.792155    4.802259  
  6     8.331405    2.271778    4.537090  
  1     9.094614    1.787126    5.157167  
  1     7.359611    1.833470    4.797203  
  1     8.532373    2.017111    3.494831  
  6     7.798791    3.944565    6.253636  
  1     7.748988    4.991927    6.565260  
  1     6.785564    3.531114    6.323857  
  1     8.427825    3.392868    6.961179  
  6     7.231268    4.458794    3.914930  
  1     7.479656    4.439126    2.853042  
  1     6.270931    3.941294    4.037146  
  1     7.080945    5.499543    4.221827  
  6    10.730627    3.713853    2.182022  
  6    11.236677    2.267383    2.395676  
  1    10.565771    1.686909    3.033731  
  1    11.321310    1.749463    1.431265  
  1    12.225332    2.270836    2.867748  
  6    11.754778    4.401131    1.255978  
  1    12.778411    4.334249    1.635883  
  1    11.746061    3.911803    0.274925  
  1    11.519467    5.458501    1.103850  
  6     9.410278    3.660301    1.400369  
  1     8.647493    3.057729    1.893874  
  1     8.993942    4.658527    1.230743  
  1     9.589368    3.209582    0.416665  
  6    12.929126    5.209691    6.514466  
  6    13.891601    6.361908    6.196231  
  1    13.392129    7.328528    6.317016  
  1    14.749103    6.342656    6.880741  
  1    14.286119    6.289974    5.175935  
  6    13.713708    3.881065    6.429065  
  1    14.157177    3.738516    5.436844  
  1    14.525341    3.871976    7.168025  
  1    13.058827    3.025925    6.632479  
  6    12.410251    5.366397    7.948848  
  1    11.803079    4.504252    8.248005  
  1    13.256941    5.431795    8.643084  
  1    11.806978    6.271474    8.065742  
  6     9.694803    8.780052    1.895044  
  6     9.721644    9.764019    2.956001  
  6    11.077162    9.813070    3.412145  
  1    11.433849   10.484149    4.180483  
  6    11.900169    8.947915    2.659053  
  6    11.027225    8.278227    1.766925  
  1    11.348320    7.582035    1.003994  
  6     8.591547    8.340003    0.910435  
  6     7.451240    7.589690    1.622573  
  1     7.005678    8.170455    2.432082  
  1     6.656049    7.330052    0.911931  
  1     7.811818    6.645399    2.054651  
  6     9.162366    7.385087   -0.156085  
  1     9.593573    6.477776    0.276819  
  1     8.355610    7.071759   -0.828900  
  1     9.932325    7.872199   -0.764892  
  6     8.034080    9.534530    0.110949  
  1     8.844663   10.067147   -0.399641  
  1     7.336633    9.170371   -0.653937  
  1     7.494828   10.253736    0.726471  
  6     8.756205   10.894651    3.386060  
  6     7.259740   10.547752    3.429954  
  1     6.848799   10.252040    2.463864  
  1     7.064067    9.751061    4.154197  
  1     6.701088   11.434879    3.753084  
  6     8.978731   12.079157    2.415082  
  1     8.728332   11.827601    1.381244  
  1     8.355577   12.931343    2.716387  
  1    10.025875   12.402719    2.435323  
  6     9.105612   11.411335    4.796845  
  1     8.383220   12.186282    5.080062  
  1     9.062949   10.611796    5.540734  
  1    10.098170   11.870645    4.843188  
  6    13.422589    8.992439    2.571086  
  6    14.024881    7.615258    2.259193  
  1    13.631658    7.202587    1.323416  
  1    15.113771    7.693001    2.152340  
  1    13.819030    6.894038    3.057291  
  6    14.051213    9.548583    3.856081  
  1    13.806552    8.939257    4.731726  
  1    15.143385    9.570824    3.760237  
  1    13.717947   10.572817    4.055590  
  6    13.779589    9.946597    1.409078  
  1    13.373493   10.948614    1.586795  
  1    14.869076   10.032037    1.304824  
  1    13.373410    9.580745    0.459315  
 90    10.313495    7.238612    4.297981  

192
compound 8'
 90     9.239711    4.449577   18.443027  
 90     8.115718    2.512745   12.042222  
 16     9.219197    2.203382   16.902503  
 16     7.321030    1.960287   14.598513  
 16     9.972830    5.270538   15.929136  
 16     8.349277    4.863866   13.451341  
  6    10.968446    2.944691   21.882117  
  6    12.567777    2.033186   18.805724  
  6    12.048515    7.113126   19.154799  
  6     7.016042    7.156879   20.723056  
  6     6.280629    6.972008   17.240262  
  6     6.071882    2.323808   19.439720  
  6    12.093329    3.329532   12.076015  
  6    10.936531    1.827599    9.056312  
  6     9.516994   -1.026369   13.023718  
  6     4.032315    2.460951   12.587620  
  6     5.251403    0.484163    9.861439  
  6     6.970696    5.269622    9.466995  
  6    11.184200    3.663106   20.527964  
  6    11.833473    3.312089   19.279404  
  6    12.055725    4.545579   18.585195  
  1    12.549801    4.623770   17.626974  
  6    11.657352    5.651458   19.373009  
  6    11.063407    5.090351   20.524941  
  1    10.705565    5.663657   21.368963  
  6     9.733953    3.504448   22.615965  
  1     9.807242    4.575779   22.819525  
  1     9.625417    3.000831   23.584043  
  1     8.817163    3.328464   22.045174  
  6    12.198568    3.255426   22.768128  
  1    13.127202    2.897530   22.314753  
  1    12.090771    2.772244   23.747956  
  1    12.301201    4.333922   22.931104  
  6    10.778683    1.423011   21.843371  
  1     9.926825    1.131331   21.220306  
  1    10.577236    1.064973   22.860446  
  1    11.665536    0.894163   21.491056  
  6    11.728112    0.745727   18.715381  
  1    11.129175    0.548444   19.601571  
  1    12.398450   -0.111662   18.572049  
  1    11.054573    0.781241   17.856267  
  6    13.769232    1.796829   19.748425  
  1    14.377883    2.703827   19.842359  
  1    14.406916    1.001507   19.341769  
  1    13.463492    1.488788   20.751422  
  6    13.161586    2.242480   17.398014  
  1    12.389899    2.518681   16.672453  
  1    13.618179    1.303711   17.062440  
  1    13.946414    3.006986   17.388517  
  6    13.581976    7.173648   18.994869  
  1    14.085769    6.751762   19.872087  
  1    13.909454    8.214815   18.880236  
  1    13.915519    6.617757   18.112142  
  6    11.667530    7.968121   20.371303  
  1    10.586843    7.972716   20.549685  
  1    11.977408    9.006839   20.207963  
  1    12.160178    7.611401   21.283116  
  6    11.404096    7.713538   17.897826  
  1    11.700599    7.171052   16.994695  
  1    11.705486    8.761393   17.773559  
  1    10.308363    7.690649   17.955542  
  6     7.006869    5.995544   19.701375  
  6     6.680293    5.907028   18.290094  
  6     6.467238    4.515580   18.018526  
  1     6.185426    4.114633   17.053986  
  6     6.583054    3.743351   19.198522  
  6     6.974723    4.657313   20.204764  
  1     7.095806    4.401561   21.249763  
  6     7.897237    6.823219   21.942299  
  1     7.558310    5.934320   22.480958  
  1     7.867696    7.658616   22.651832  
  1     8.940072    6.669925   21.651637  
  6     7.510076    8.515884   20.207535  
  1     8.526197    8.453556   19.803012  
  1     7.532570    9.229970   21.039817  
  1     6.866129    8.942189   19.438406  
  6     5.573218    7.319830   21.257795  
  1     4.864459    7.567557   20.464000  
  1     5.536610    8.119945   22.008682  
  1     5.231725    6.392875   21.731779  
  6     7.399732    7.957206   16.854894  
  1     7.845090    8.461132   17.713285  
  1     6.994506    8.732596   16.191705  
  1     8.196665    7.439561   16.311863  
  6     5.039336    7.748770   17.730962  
  1     4.238024    7.058472   18.019640  
  1     4.660821    8.381878   16.918480  
  1     5.244467    8.402381   18.580590  
  6     5.840807    6.290242   15.931294  
  1     6.628764    5.667397   15.498856  
  1     5.595230    7.062662   15.192892  
  1     4.945336    5.675142   16.074371  
  6     7.114462    1.442755   20.142827  
  1     7.999245    1.303138   19.511063  
  1     6.697922    0.449042   20.350889  
  1     7.426389    1.872974   21.101501  
  6     4.832022    2.436055   20.354228  
  1     5.087190    2.870983   21.327409  
  1     4.399903    1.442324   20.529731  
  1     4.061998    3.065969   19.894085  
  6     5.642798    1.648347   18.132435  
  1     4.844168    2.212005   17.636515  
  1     5.257317    0.643547   18.345162  
  1     6.478318    1.550295   17.433435  
  6    11.032607    2.242483   11.779385  
  6    10.545171    1.661449   10.542806  
  6     9.802113    0.497433   10.915901  
  1     9.376881   -0.200971   10.206527  
  6     9.850797    0.285433   12.313363  
  6    10.556180    1.396461   12.833289  
  1    10.763190    1.548914   13.884227  
  6    13.443811    2.932990   11.441018  
  1    13.726288    1.913245   11.727936  
  1    14.227896    3.612421   11.798350  
  1    13.441502    2.989362   10.351047  
  6    12.362866    3.408825   13.590259  
  1    11.462194    3.647983   14.162210  
  1    13.090203    4.206611   13.780877  
  1    12.787505    2.475570   13.976852  
  6    11.704558    4.751739   11.633108  
  1    11.432920    4.814024   10.578637  
  1    12.550295    5.432290   11.796192  
  1    10.861463    5.121834   12.225082  
  6    11.274798    3.252369    8.596645  
  1    10.446514    3.945317    8.779791  
  1    11.465466    3.247570    7.516526  
  1    12.166067    3.656856    9.076215  
  6     9.808577    1.339543    8.125915  
  1     9.580212    0.278023    8.256505  
  1    10.114195    1.474937    7.081799  
  1     8.887672    1.908494    8.281136  
  6    12.152414    0.910373    8.784532  
  1    13.018281    1.178839    9.394094  
  1    12.446095    0.976665    7.728704  
  1    11.902532   -0.133903    9.002514  
  6     8.062913   -1.466287   12.794365  
  1     7.357614   -0.783421   13.281239  
  1     7.896351   -2.463772   13.220693  
  1     7.822637   -1.524643   11.726438  
  6    10.449975   -2.107800   12.434432  
  1    10.263668   -2.264199   11.365749  
  1    10.293039   -3.064621   12.948835  
  1    11.501555   -1.823898   12.556185  
  6     9.785336   -0.935466   14.530323  
  1    10.841149   -0.722136   14.733265  
  1     9.542167   -1.892592   15.007842  
  1     9.180410   -0.156832   15.003832  
  6     5.201922    2.643396   11.589667  
  6     5.690145    1.827043   10.494772  
  6     6.510166    2.686456    9.694362  
  1     6.937613    2.393994    8.745199  
  6     6.518589    4.005250   10.200783  
  6     5.771286    3.944640   11.401973  
  1     5.578298    4.789819   12.047188  
  6     4.129337    1.261848   13.549337  
  1     4.386564    0.324891   13.059563  
  1     3.161436    1.119518   14.047371  
  1     4.872722    1.450779   14.327430  
  6     3.891440    3.704879   13.487784  
  1     4.815041    3.910688   14.038078  
  1     3.097218    3.522781   14.221714  
  1     3.610933    4.599187   12.920079  
  6     2.720000    2.366256   11.777528  
  1     2.634580    3.199967   11.070839  
  1     1.861514    2.411230   12.459689  
  1     2.639540    1.434392   11.212787  
  6     4.193936    0.806775    8.778694  
  1     3.311887    1.295307    9.202101  
  1     3.865838   -0.116865    8.284232  
  1     4.608436    1.472252    8.013469  
  6     4.665213   -0.573765   10.804633  
  1     5.365097   -0.844078   11.602018  
  1     4.456565   -1.484334   10.229864  
  1     3.723889   -0.261984   11.259351  
  6     6.433486   -0.197633    9.143918  
  1     6.847604    0.408640    8.334265  
  1     6.096305   -1.140958    8.698103  
  1     7.243324   -0.429150    9.842745  
  6     7.455561    4.930298    8.050196  
  1     8.325064    4.264039    8.059418  
  1     7.750292    5.848295    7.528379  
  1     6.666850    4.448771    7.460706  
  6     5.748645    6.202903    9.338677  
  1     4.924512    5.703128    8.816938  
  1     6.017636    7.102840    8.771050  
  1     5.384245    6.522294   10.320837  
  6     8.081422    6.028991   10.207371  
  1     7.757252    6.350733   11.201967  
  1     8.371839    6.924787    9.643775  
  1     8.982587    5.415104   10.332961  
  6     8.530116    2.952541   15.444441  
  6     8.904621    4.202511   14.999900  

128
compound 22
  6    5.258520    9.233933   12.105271  
  6    4.331029   10.320446   11.862798  
  6    3.428857   10.326661   12.973670  
  1    2.680287   11.090402   13.141958  
  6    3.800213    9.354344   13.936106  
  6    4.875078    8.650802   13.353067  
  1    5.395035    7.832806   13.829736  
  6    6.627893    8.867179   11.485040  
  6    7.610633   10.040660   11.698055  
  1    7.376335   10.908045   11.078445  
  1    8.627725    9.719970   11.438318  
  1    7.615058   10.361525   12.746185  
  6    6.601578    8.480522    9.993178  
  1    6.307174    7.435937    9.872309  
  1    7.606905    8.582701    9.564191  
  1    5.917287    9.086704    9.401846  
  6    7.258830    7.669809   12.224864  
  1    7.506186    7.908400   13.265116  
  1    8.192015    7.392920   11.719926  
  1    6.606284    6.791011   12.218006  
  6    4.390302   11.587774   10.978613  
  6    2.993737   12.190468   10.730412  
  1    2.382957   11.537971   10.103119  
  1    3.105828   13.140508   10.194112  
  1    2.446991   12.409778   11.652009  
  6    5.182504   12.656434   11.771189  
  1    4.672126   12.895229   12.711248  
  1    5.261252   13.580651   11.183695  
  1    6.193606   12.325481   12.018705  
  6    5.018697   11.419775    9.589108  
  1    6.076020   11.153598    9.624277  
  1    4.945836   12.370084    9.045481  
  1    4.487733   10.661987    9.005144  
  6    3.461899    9.388328   15.426466  
  6    2.046829    9.911103   15.697965  
  1    1.900096   10.921453   15.300265  
  1    1.864480    9.955782   16.778636  
  1    1.288278    9.259569   15.255654  
  6    4.464730   10.372274   16.073457  
  1    5.495927   10.029136   15.934084  
  1    4.275009   10.456782   17.151594  
  1    4.378007   11.371712   15.631866  
  6    3.628757    8.023300   16.102690  
  1    2.922553    7.290348   15.707828  
  1    3.453362    8.119782   17.181387  
  1    4.638007    7.620466   15.967771  
  6    0.141627    6.364540   12.732045  
  6    0.097879    6.354421   11.281253  
  6   -0.104902    7.708345   10.874709  
  1   -0.243980    8.016071    9.847538  
  6   -0.213379    8.566935   11.994387  
  6    0.014527    7.730305   13.119107  
  1   -0.073525    8.059577   14.145717  
  6   -0.112177    5.281813   13.809923  
  6    0.441273    3.874637   13.539710  
  1    0.000016    3.401572   12.661360  
  1    0.205870    3.232586   14.397633  
  1    1.528108    3.886652   13.427039  
  6    0.446066    5.697548   15.185046  
  1    1.532957    5.791678   15.159547  
  1    0.195609    4.922934   15.919856  
  1    0.016944    6.633386   15.556268  
  6   -1.649698    5.182117   13.970447  
  1   -2.070908    6.145680   14.279012  
  1   -1.899215    4.439866   14.740099  
  1   -2.144680    4.885152   13.041810  
  6   -0.007762    5.213019   10.244971  
  6   -0.084692    5.779816    8.812620  
  1   -1.000940    6.358602    8.649887  
  1   -0.096017    4.945282    8.100978  
  1    0.773658    6.413058    8.567685  
  6    1.186309    4.241807   10.259262  
  1    2.080259    4.729724    9.861514  
  1    0.972380    3.376519    9.618121  
  1    1.429664    3.872527   11.254676  
  6   -1.325343    4.434072   10.447192  
  1   -1.347203    3.862614   11.376338  
  1   -1.463952    3.723377    9.622240  
  1   -2.181955    5.118239   10.450265  
  6   -0.963945    9.901768   12.038610  
  6   -0.766368   10.760692   10.783179  
  1    0.246196   11.173030   10.726842  
  1   -1.458652   11.611375   10.803602  
  1   -0.965124   10.199208    9.863884  
  6   -0.600255   10.741534   13.268403  
  1   -0.805968   10.208743   14.202623  
  1   -1.192120   11.664978   13.280489  
  1    0.458138   11.019326   13.263623  
  6   -2.466063    9.541552   12.128745  
  1   -2.786116    8.974114   11.247701  
  1   -3.075936   10.452516   12.190063  
  1   -2.671843    8.931867   13.015361  
  6    4.896360    5.153163   10.747984  
  1    4.840621    5.011175   11.818055  
  6    5.707972    4.340270    9.973163  
  1    6.301179    3.564294   10.445478  
  6    5.739480    4.558849    8.597306  
  1    6.369957    3.956853    7.948727  
  6    4.955947    5.570232    8.067706  
  1    4.986450    5.774532    7.004652  
  6    4.144940    6.346965    8.908780  
  6    3.283034    7.428621    8.405577  
  6    3.045679    7.583371    7.076788  
  1    3.477237    6.864979    6.389197  
  6    2.164149    8.643732    6.475511  
  1    1.334015    8.140672    5.939562  
  6    1.597620    9.459619    7.607813  
  1    0.895484   10.258546    7.385869  
  6    1.886204    9.214185    8.900127  
  1    1.408289    9.820667    9.664036  
  6    2.870877    9.489943    5.348779  
  6    4.047352   10.284365    5.919988  
  1    3.709136   10.982992    6.693338  
  1    4.546060   10.863562    5.132625  
  1    4.791240    9.618830    6.374861  
  6    1.848053   10.456061    4.733828  
  1    0.974477    9.916190    4.345321  
  1    2.296738   11.008497    3.898976  
  1    1.494613   11.194842    5.461366  
  6    3.371706    8.553535    4.238999  
  1    4.180559    7.899621    4.584834  
  1    3.764576    9.135612    3.396252  
  1    2.561456    7.918934    3.856154  
  6    3.725392    5.191859   13.871603  
  7    4.129255    6.142295   10.248323  
  7    2.712428    8.216619    9.398684  
  7    3.274095    6.014039   13.152564  
 90    2.598004    7.859468   11.766181  

128
compound 22'
  6    5.242828    9.238349   12.110585  
  6    4.321591   10.329254   11.865055  
  6    3.421528   10.345473   12.979570  
  1    2.678149   11.115027   13.145236  
  6    3.789221    9.376875   13.945751  
  6    4.858724    8.663152   13.362842  
  1    5.379815    7.849827   13.845881  
  6    6.606768    8.857219   11.487221  
  6    7.601843   10.021035   11.695899  
  1    7.374237   10.890711   11.076911  
  1    8.614566    9.689780   11.432575  
  1    7.613538   10.342127   12.743909  
  6    6.570649    8.468486    9.995803  
  1    6.279371    7.422456    9.879114  
  1    7.572046    8.573425    9.558574  
  1    5.879064    9.070607    9.408776  
  6    7.227182    7.653824   12.226440  
  1    7.485021    7.891809   13.264267  
  1    8.153323    7.363923   11.715895  
  1    6.563335    6.783450   12.227075  
  6    4.388940   11.594056   10.977975  
  6    2.995992   12.203712   10.726433  
  1    2.383388   11.553219   10.098506  
  1    3.113840   13.152362   10.188974  
  1    2.448304   12.426804   11.646533  
  6    5.187447   12.658141   11.770315  
  1    4.678213   12.901712   12.709720  
  1    5.273317   13.580914   11.181692  
  1    6.195931   12.319763   12.018760  
  6    5.018556   11.419891    9.589907  
  1    6.073106   11.143353    9.626841  
  1    4.955515   12.370991    9.046551  
  1    4.481506   10.667375    9.004741  
  6    3.454919    9.420428   15.437003  
  6    2.034166    9.926754   15.709359  
  1    1.866886   10.925526   15.291389  
  1    1.860371    9.991335   16.790416  
  1    1.283872    9.251664   15.288825  
  6    4.448231   10.424851   16.067680  
  1    5.483208   10.094628   15.924930  
  1    4.264330   10.516209   17.146193  
  1    4.344936   11.419002   15.617836  
  6    3.642888    8.066442   16.130146  
  1    2.942312    7.318365   15.754165  
  1    3.476213    8.178513   17.208743  
  1    4.654738    7.671929   15.992195  
  6    0.166383    6.362102   12.726325  
  6    0.102682    6.351308   11.274658  
  6   -0.108829    7.702990   10.869567  
  1   -0.257097    8.010462    9.843459  
  6   -0.214575    8.562210   11.990988  
  6    0.027791    7.727679   13.112178  
  1   -0.050637    8.057471   14.139286  
  6   -0.080459    5.279066   13.806338  
  6    0.484195    3.876918   13.533787  
  1    0.038942    3.397903   12.660438  
  1    0.262382    3.234036   14.394749  
  1    1.570248    3.901712   13.413268  
  6    0.477175    5.697079   15.181207  
  1    1.564854    5.782413   15.157767  
  1    0.219401    4.925818   15.917113  
  1    0.051696    6.636039   15.548747  
  6   -1.617062    5.171028   13.970137  
  1   -2.041945    6.131094   14.284726  
  1   -1.860291    4.424345   14.737389  
  1   -2.114132    4.875827   13.042272  
  6   -0.011906    5.209534   10.239467  
  6   -0.103465    5.776249    8.807890  
  1   -1.022280    6.353313    8.653564  
  1   -0.120200    4.941650    8.096498  
  1    0.751413    6.410990    8.554432  
  6    1.179369    4.235129   10.241294  
  1    2.069966    4.718220    9.831617  
  1    0.953994    3.369080    9.605162  
  1    1.432598    3.866642   11.234490  
  6   -1.327425    4.430871   10.456573  
  1   -1.334675    3.854342   11.382877  
  1   -1.478051    3.724488    9.630085  
  1   -2.183890    5.114920   10.475763  
  6   -0.967912    9.894989   12.038230  
  6   -0.763789   10.760428   10.788359  
  1    0.250307   11.170221   10.738931  
  1   -1.453835   11.612863   10.810714  
  1   -0.960053   10.204518    9.865154  
  6   -0.609981   10.728337   13.273897  
  1   -0.820913   10.191452   14.204534  
  1   -1.200814   11.652380   13.287233  
  1    0.448808   11.004684   13.275608  
  6   -2.469929    9.532888   12.119568  
  1   -2.786028    8.970559   11.233859  
  1   -3.080720   10.442977   12.183868  
  1   -2.678715    8.917773   13.001713  
  6    4.837953    5.137507   10.756456  
  1    4.774097    4.998455   11.827608  
  6    5.637236    4.306898    9.987198  
  1    6.211846    3.520146   10.464601  
  6    5.681374    4.521503    8.611203  
  1    6.304279    3.905985    7.968023  
  6    4.919949    5.545770    8.073675  
  1    4.960202    5.746320    7.010198  
  6    4.117889    6.339288    8.907174  
  6    3.274364    7.430658    8.393033  
  6    3.038418    7.577879    7.063197  
  1    3.457786    6.847045    6.381075  
  6    2.173463    8.647744    6.453916  
  1    1.344776    8.152888    5.908530  
  6    1.600718    9.467378    7.580412  
  1    0.896701   10.262848    7.352197  
  6    1.886689    9.229157    8.874528  
  1    1.405639    9.838941    9.634887  
  6    2.899922    9.488771    5.335919  
  6    4.079796   10.269063    5.919395  
  1    3.742391   10.971082    6.690019  
  1    4.592578   10.843225    5.137448  
  1    4.811708    9.594686    6.380535  
  6    1.893333   10.467649    4.714436  
  1    1.018179    9.938388    4.314993  
  1    2.356026   11.019005    3.886548  
  1    1.540209   11.206883    5.441698  
  6    3.400501    8.549002    4.229017  
  1    4.198232    7.885137    4.581636  
  1    3.808033    9.128206    3.391287  
  1    2.586681    7.924596    3.837092  
  7    3.810802    5.175523   13.954461  
  7    4.093078    6.140560   10.248145  
  7    2.712901    8.234085    9.378985  
  6    3.344465    6.013828   13.281226  
 90    2.595112    7.899865   11.745508  

#===END
